# Supplementary material for: The Emerging Role of IGF2BP2 in Cancer Therapy Resistance: From Molecular Mechanism to Future Potential
Source: Int J Mol Sci. 2024 Nov 12;25(22):12150. doi: 10.3390/ijms252212150 (PMC11595103; doi:10.3390/ijms252212150)
Supplement: Supplementary file 1 [file ijms-25-12150-s001.zip]

Archive with 1 entries (1 files):
- ijms-3291504-supplementary.pdf
